# Supplementary material for: H-Ferritin Produced by Myeloid Cells Is Released to the Circulation and Plays a Major Role in Liver Iron Distribution during Infection
Source: Int J Mol Sci. 2021 Dec 27;23(1):269. doi: 10.3390/ijms23010269 (PMC8745395; doi:10.3390/ijms23010269)
Supplement: Supplementary file 1 [file ijms-23-00269-s001.zip]

Archive with 1 entries (1 files):
- ijms-1500492-supplementary2.0.pdf
